# Supplementary material for: Prioritization of Osteoporosis‐Associated Genome‐wide Association Study (GWAS) Single‐Nucleotide Polymorphisms (SNPs) Using Epigenomics and Transcriptomics
Source: JBMR Plus. 2021 Mar 19;5(5):e10481. doi: 10.1002/jbm4.10481 (PMC8101624; doi:10.1002/jbm4.10481)
Supplement: Supplementary file 1 — Appendix S1: Supplementary Material. [file JBM4-5-e10481-s001.zip]

Archive with 2 entries (2 files):
- JBM4_10481_Zhang_OsteopGWAS_Epig_Supplemental_Methods_& Figs_RevF_1_8_21.docx
- JBM4_10481_Zhang_OsteopGWAS_Epig_TableS1-S9_F_1_8_21.docx
